# Supplementary material for: Salivary Biomarkers for Dental Caries Detection and Personalized Monitoring
Source: J Pers Med. 2021 Mar 23;11(3):235. doi: 10.3390/jpm11030235 (PMC8004821; doi:10.3390/jpm11030235)
Supplement: Supplementary file 1 [file jpm-11-00235-s001.zip]

Archive with 8 entries (7 files):
- Supplements/
- __MACOSX/._Supplements
- Supplements/Table S1.xlsx
- __MACOSX/Supplements/._Table S1.xlsx
- Supplements/Table S2 Kopie.xlsx
- __MACOSX/Supplements/._Table S2 Kopie.xlsx
- Supplements/Table S3 Kopie.xlsx
- __MACOSX/Supplements/._Table S3 Kopie.xlsx
