# Supplementary material for: Salivary Biomarkers for Dental Caries Detection and Personalized Monitoring
Source: J Pers Med. 2021 Mar 23;11(3):235. doi: 10.3390/jpm11030235 (PMC8004821; doi:10.3390/jpm11030235)
Supplement: Supplementary file 1 [file jpm-11-00235-s001.zip › Supplements/Table S2 Kopie.xlsx]

## Sheet: Tabelle1
	MMP-8, MMP-9, and TIMP Measurements (ng/ml)				30-Plex Assay (pg/ml)				Protease Analysis (AU)				Duplex qPCR Analysis (Genome equivalents)
		ULOQ	LLOQ			ULOQ	LLOQ			ULOQ	LLOQ			ULOQ	LLOQ
	MMP-8	960	5		FGF_Basic	6240	0.713		Protease Standard day 1 (Healthy Subgroup)	1965	6.5		Porphyromonas_gingivalis	3.9344e+06	39.344
	MMP-9	1920	10		IL_1Beta	8890	3.44		Protease Standard day 2 (Caries Subgroup)	3150	10.5		Tannerella_forsythia	2.72066e+06	27.2066
	TIMP-1	1200	6.25		G_CSF	68860	16.5869						Treponema_denticola	3.2592e+06	32.592
					IL_10	8800	3.88658						Fusobacterium_nulceatum	4.26216e+06	42.6216
					IL_13	10450	2.19445						Campylobacter_rectus	3.68689e+06	36.8689
					IL_6	5120	2.11933						Prevotella_intermedia	3.46491e+06	34.6491
					IL_12	7410	3.20043						Aggregatibacter_actinomycetemcomitans	3.91301e+06	39.1301
					RANTES	8650	1.59494						Streptococcus_mutans	4.55831e+06	45.5831
					Eotaxin	1370	0.682249						Streptococcus_sobrinus	4.33284e+06	43.3284
					IL_17A	21790	9.53196						Universal_Lactobacilli	3.16837e+06	31.6837
					MIP_1Alpha	13015	1.67483
					GM_CSF	5210	2.18879
					MIP_1Beta	17955	4.21258
					MCP_1	17650	3.75088
					IL_15	18140	7.27925
					EGF	9545	2.4778
					IL_5	7380	3.03203
					HGF	46780	15.5826
					VEGF	858	0.194074
					IFN_Gamma	4450	1.83629
					IFN_Alpha	7440	1.29047
					IL_1RA	41890	1.853
					TNF_Alpha	4190	1.44548
					IL_2	10390	4.14113
					IL_7	13830	1.84319
					IP_10	380	0.0331329
					IL_2R	41675	9.56695
					MIG	18895	2.39811
					IL_4	45800	19.4702
					IL_8	8150	3.4856
