# Supplementary material for: Salivary Biomarkers for Dental Caries Detection and Personalized Monitoring
Source: J Pers Med. 2021 Mar 23;11(3):235. doi: 10.3390/jpm11030235 (PMC8004821; doi:10.3390/jpm11030235)
Supplement: Supplementary file 1 [file jpm-11-00235-s001.zip › Supplements/Table S3 Kopie.xlsx]

## Sheet: INFO
Informations on the single tabs and the COMPILED tab
Patient_ID	First letter of initial classification ("G" = healthy, "K" = caries, "P" = periodontitis), followed by initials of patient and ascending numbers
Sample_ID	Repeated measurements starting with "R", followed by initials of patient and ascending numbers
Group	see information table below
corrected_data: True_False	see information table below
age	in years (at baseline examination)
gender	female or male
methods_present	respective analysis performed (True), not performed (False)
30-Plex	in pg/mL
Biovendor	in ng/mL
Protease	in AU absorbation Units/Volume
qPCR data	in ge/mL
Day	0 for baseline, 4,5,6 months between visits (Repeater study) in days 112,140,168
Day_exact	days between visits (Repeater study)
caries lesions_number of teeth	number of teeth with caries lesions
intervention	clinical treatments, caries treatment, subgingival cleaning..)
Day_intervention	timepoint of intervention always based on baseline
teeth	number of teeth at time of examination/saliva collection
main groups	Healthy	no caries lesion, PSI scores 0 ≤ 4 sextants
	Gingivitis	PSI 1 in ≥ 4 sextants and no dentinal caries lesions
	Caries	≥ 2 open dentinal caries lesions and periodontal examination scores (PSI) ≤ 2 ≥ 4 sextants
Explanation True_False
According to Dr. Paqué some of the patients were initially wrongly grouped. Thereof a list is conducted with correctly grouped patients
TRUE	corrected grouped sample
FALSE	not correct grouped sample

## Sheet: Compiled
Patient_ID	SampleID	Group	corrected_data	Age	Gender	30_plex_present	Biovendor_present	Protease_present	qPCR_present	FGF_Basic	IL_1Beta	G_CSF	IL_10	IL_13	IL_6	IL_12	RANTES	Eotaxin	IL_17A	MIP_1Alpha	GM_CSF	MIP_1Beta	MCP_1	IL_15	EGF	IL_5	HGF	VEGF	IFN_Gamma	IFN_Alpha	IL_1RA	TNF_Alpha	IL_2	IL_7	IP_10	IL_2R	MIG	IL_4	IL_8	MMP-8	MMP-9	TIMP-1	Protease_AU	Porphyromonas_gingivalis	Tannerella_forsythia	Treponema_denticola	Fusobacterium_nulceatum	Campylobacter_rectus	Prevotella_intermedia
GSS01	GSS01	Healthy	TRUE	58	Female	FALSE	TRUE	FALSE	FALSE																															227.151	1442.75	252.021
GWB02	GWB02	Healthy	TRUE	62	Male	FALSE	TRUE	FALSE	FALSE																															14.213	121.764	120.447
GPT03	GPT03	Healthy	TRUE	36	Female	FALSE	TRUE	FALSE	FALSE																															17.12	220.203	89.091
GDA04	GDA04	Healthy	TRUE	26	Female	FALSE	TRUE	FALSE	FALSE																															28.06	340.542	214.069
GLE05	GLE05	Healthy	TRUE	26	Female	TRUE	TRUE	FALSE	FALSE	41.6163	20.0537	287.96			23.031	43.6357		0.814839	10.0144	12.2904		63.1266	335.373	137.532	255.358		84.7734	37.0033	17.4618	25.8097		5.89909	16.9228	4.91759	1.51074	81.9848	37.1071	34.4359	840.205	29.335	179.394	38.295
GID06	GID06	Healthy	TRUE	27	Female	TRUE	TRUE	FALSE	FALSE	37.5963	29.5271	271.998			40.173	54.9821		1.25935	11.849	17.3596		58.7598	632.36	139.029	723.999		87.3651	44.2379	17.296	33.6339		6.98328	16.482	6.1456	1.95347	98.8425	101.946	25.0955	1023.59		104.801	431.883
GFE07	GFE07	Healthy	TRUE	25	Female	TRUE	TRUE	FALSE	FALSE	40.451	16.4058	310.21			28.6493	50.2836			12.7653	12.2904		54.8275	779.833	58.7582	281.828		89.0919	38.4132	12.4079	44.5507		5.61663	13.2863		2.02728	70.7264	23.6582	30.68	1880.55		191.239	178.345
GSG08	GSG08	Healthy	TRUE	23	Female	FALSE	TRUE	TRUE	TRUE																																86.846	178.345	476.602	852928	462794			138425	89078
GMT10	GMT10	Healthy	TRUE	21	Male	TRUE	TRUE	TRUE	TRUE	37.5228	15.3605	218.909			24.0445	34.4663	2.96704	1.58056	13.0095	12.0003		52.642	398.095	136.409	399.725		74.3885	36.004	22.5205	29.1989		6.70023	15.7107	12.2773	1.86121	87.608	47.1605		545.709		55.315	117.432	146.325	5982.85	21703.9	1250.2	22659	7323.12	7456.24
GCS12	GCS12	Healthy	TRUE	42	Female	FALSE	TRUE	TRUE	TRUE																															14.088	249.529	29.187	364.056	289090	107965			14159.5	22417.2
GBE13	GBE13	Healthy	TRUE	18	Female	TRUE	TRUE	TRUE	TRUE	41.4708	49.4653	303.864			29.2996	52.7721	4.63339	1.22154	16.1802	19.5281		67.4909	451.445	210.025	200.118		91.6806	33.1356	28.8296	37.0028		8.02242	18.9058	13.502	2.24875	126.859	90.3967	31.5874	2448.47		173.038	22.371	844.929	516317	129226		152870	34106	279106
GRL14	GRL14	Healthy	TRUE	60	Male	FALSE	TRUE	TRUE	TRUE																																72.042	184.899	1795.02	527576	858474		329428	15610.8	609136
GCG15	GCG15	Healthy	TRUE	21	Female	TRUE	TRUE	TRUE	TRUE	46.8898	100.984	330.771			32.658	72.181	3.28163	1.39165	16.2411	19.9616		94.4932	677.198	219.987	1978.03		119.467	56.949	32.9013	39.1039		8.11699	21.7145	17.1727	2.13801	121.264	162.361	31.3282	2917.23		199.307	182.792	1786.97	87662.7	76335.3		345014	42604.8	1.60509e+06
GAW16	GAW16	Healthy	TRUE	25	Female	TRUE	TRUE	TRUE	TRUE	37.0817	25.8377	291.145			23.5472	44.1903		1.127	13.4978	17.4319		75.7761	686.839	145.385	479.57		104.311	40.0551	30.4912	34.0555		6.13459	16.9228	7.67983	2.06419	79.1717	60.5207	22.7523	1490.4	13.209	91.315	141.528	288.102	228738	95592.1	11024.7	196605	29311.3	130421
GRB18	GRB18	Healthy	TRUE	56	Female	TRUE	TRUE	TRUE	TRUE	43.0681	27.8133	393.434		7.64283	30.9121	43.913	3.93407	1.42944	15.5101	18.9501		87.9693	353.524	171.482	425.676		90.2427	40.9239	31.5714	31.7351		6.98328	20.7784	11.0521	1.76897	143.622	45.4869	37.6672	847.798		55.023	20.443	504.786	276907	251680			29689.5	72732.4
GAG19	GAG19	Gingivitis	TRUE	46	Female	FALSE	TRUE	TRUE	TRUE																																37.261	45.217	1128.14	606488	1.58244e+06	93188.3	487638	97756.3	1.89022e+06
GLM20	GLM20	Healthy	TRUE	17	Female	TRUE	TRUE	TRUE	TRUE	45.0197	126.314	281.582	4.08843		37.8566	63.8027		1.22154	14.9616	14.6817		87.5341	601.184	156.585	1369.33		114.041	34.7321	25.3421	46.0133		6.32307	15.4904	2.45991	2.43336	76.3576	780.002	40.7634	3493.31	6.733	499.423	169.067	950.777	67064.2			239745	3880.46	167933
GDD21	GDD21	Gingivitis	TRUE	25	Male	TRUE	TRUE	TRUE	TRUE	34.2771	34.2206	271.998			64.1954	58.9827		0.928386	13.1316	17.2149		71.4166	421.704	155.093	605.513		77.2761	43.024	21.2761	33.2122		5.852	15.1598	11.0521	3.39395	98.8425	294.061	27.5653	1377.64	17.756	276.47	128.88	243.912	253867	327571	23541	711264	485643	524053
GLG22	GLG22	Healthy	TRUE	23	Male	TRUE	TRUE	TRUE	TRUE	45.452	36.8533	249.553			33.6488	52.2194		1.01352	12.3988	16.2744		84.0522	412.071	177.43	515.752		103.738	35.0948	24.927	33.0013		6.93609	18.1347	11.9711	2.06419	67.9093	70.5077	26.5258	1380.36		181.308	67.668	1148.6	1.64159e+06	2.48615e+06		265778	99206.4	1.08822e+06
GJH23	GJH23	Healthy	TRUE	22	Male	TRUE	TRUE	TRUE	TRUE	40.6697	46.1226	257.582			28.9336	52.4958		1.25935	18.1274	17.3596		89.2745	560.016	180.401	482.909		118.04	33.9609	17.0474	45.9089		6.79456	20.2277	6.1456	2.17492	138.039	146.137	30.5503	3238.98		138.633	57.789	678.136	2.32294e+06	800251		996728	1.08629e+06	133399
GUS24	GUS24	Gingivitis	TRUE	43	Female	TRUE	TRUE	TRUE	TRUE	40.451	23.6845	286.366			37.6888	63.8027		3.31379	13.3758	14.9714		77.5192	2129.43	154.72	3014.56		106.03	42.0603	52.5548	77.9718		5.80492	15.27	16.5612	19.2385	104.454	50.5053	28.2147	2188.7	39.871	215.274	339.393	387.837	30557.4	11734.6			1241.77	14669.4
GSC30	GSC30	Healthy	TRUE	51	Female	TRUE	TRUE	TRUE	TRUE	39.8671	69.9436	335.502			65.6582	108.254		1.41055	25.1611	19.7449		97.1012	565.073	201.895	325.975		146.763	33.676	18.954	43.9234		10.6767	21.6595	9.21319	2.28567	138.039	47.1605	26.1359	5883.32	85.548	577.001	114.43	833.143	131730	243162	34057.1	318448	26935.1	194654
GDJ32	GDJ32	Healthy	TRUE	26	Female	TRUE	TRUE	TRUE	TRUE	48.0362	143.77	271.998			54.1925	83.3996		1.37276	17.5801	21.2613	2.25595	99.7082	1346.8	232.137	2809.73		141.093	43.5168	29.6603	61.5785		8.44812	21.1088	16.5612	2.50721	146.412	191.368	32.2352	5723.84	5.987	1358.77	507.652	1259.67	293371	372419		262485	21011.5	54355.8
GTT33	GTT33	Gingivitis	TRUE	17	Female	FALSE	TRUE	TRUE	TRUE																															6.485	52.395	119.054	359.4	943107	245798		190775	36863.9	1.59065e+06
GFW36	GFW36	Healthy	TRUE	37	Male	TRUE	TRUE	TRUE	TRUE	37.5963	17.6237	271.998			28.8117	36.4141			13.1316	14.5369		75.3403	604.17	167.017	282.099		76.41	33.3914	24.2631	35.3195		6.74739	17.5287	6.7594	1.6214	76.3576	33.7497	25.7458	516.56	7.541	94.301		464.123	413480	86015.1			11206.6	173693
GSB37	GSB37	Gingivitis	TRUE	40	Male	FALSE	TRUE	TRUE	TRUE																															31.163	289.644	35.136	1167.72	156663	1.37191e+06		168470	32968.4	260957
GCM40	GCM40	Healthy	TRUE	28	Female	TRUE	TRUE	TRUE	TRUE	33.6841	13.7024	226.994			28.2842	43.3583		0.795911	11.5434	14.3196		62.2534	197.232	137.532	317.354		73.8107	34.4557	22.1886	25.2793		5.94618	15.6005	1.84514	1.4923	70.7264	43.8125		387.846	7.417	32.326	44.773	285.577	127281	56870.8		100795	19680.3	40011.2
GSK43	GSK43	Healthy	TRUE	33	Male	TRUE	TRUE	TRUE	TRUE	46.6745	59.5694	329.193			32.5756	72.8665	4.24774	1.42	18.8569	21.6944		110.128	870.294	198.935	656.194		129.727	38.607	19.7832	42.7726		7.83333	22.9259	9.21319	2.17492	140.831	47.1605	35.4706	2834.76	8.473	232.115	226.935	1206.48	1.05633e+06	188824		494124	31101.6	1.36233e+06
GAP48	GAP48	Gingivitis	TRUE	22	Female	TRUE	TRUE	TRUE	TRUE	38.0368	10.3758	300.688			41.1043	32.9349				10.9848		68.7997	742.494	67.8607	538.725		74.0996	34.6653	7.02765	35.53		4.81716	12.8455		15.9177	36.8556	181.727		437.258	5.676	82.391	318.777	201.381	2347.74	4700.43			1822.1	7065.47
GGM49	GGM49	Gingivitis	TRUE	24	Female	TRUE	TRUE	TRUE	TRUE	53.7885	380.209	322.874			54.5222	97.4197		1.67498	20.4359	28.8978		106.656	1527.45	171.854	2199.97		165.13	60.0623	32.0701	67.9565		9.15836	20.3378	17.1727	2.91352	165.917	110.173	35.4706		15.663	1212.61	348.54	856.502		998127	24681.6	313987	179049	228751
GAZ55	GAZ55	Healthy	TRUE	23	Male	TRUE	TRUE	TRUE	TRUE	33.3131	16.928	284.772			30.0332	42.8035	3.47508	1.05135	11.4212	13.9574		68.3634	313.762	135.286	242.432		74.0996	55.1139	27.2517	26.4458		5.00516	15.3802	11.6648	3.41243	112.863	35.4288	35.212	830.936		65.275	91.991	209.503	201922	243068		167509	48244.7	61569.9
GIT56	GIT56	Gingivitis	TRUE	68	Male	TRUE	TRUE	TRUE	TRUE	44.3702	36.4293	265.597			35.4536	61.6004		1.2688	16.9108	19.8893		94.4932	1213.37	202.635	1411.39		123.746	42.9944	29.245	48.6207		7.17206	19.071	6.7594	1.69518	93.2272	87.0897	26.9157	2905.01	17.374	207.102	436.561	930.87				68701.7	7299.25	81526
GDJ57	GDJ57	Gingivitis	TRUE	29	Female	TRUE	TRUE	TRUE	TRUE	44.3702	27.8133	226.994			40.2998	59.9475		1.17428	12.0934	21.8387		80.5686	433.428	200.415	659.399		98.5751	39.1892	30.4081	33.6339		6.98328	19.2363	6.7594	1.78742	62.2722	97.0012	21.4492	1358.85		112.651	185.163	392.639	279143	2.32805e+06		129187	689894	26603.9
GRW58	GRW58	Healthy	TRUE	34	Male	TRUE	TRUE	TRUE	TRUE	36.0507	12.7409	259.186			34.9754	38.0824		0.767517	9.83082	12.4354		63.9997	197.813	104.123	482.808		72.0768	29.2237	14.5614	23.3682		5.75784	16.3719	4.30338	1.41854	90.4181	32.0697		185.034		54.439	175.75	541.438	56391.2	316770		105101	270864	77350.1
GMM60	GMM60	Gingivitis	TRUE	27	Female	TRUE	TRUE	TRUE	TRUE	40.3051	19.0132	268.798			27.2325	45.8536		0.862154	13.1316	12.5804		70.9805	460.933	154.72	253.636		79.5845	34.837	19.9491	36.1614		6.70023	17.0329		1.43698	87.608	70.5077	24.5751	1052.64		52.979	61.083	836.505	876978	107151		339315	12224.6	37558.9
GCB61	GCB61	Gingivitis	TRUE	40	Female	TRUE	TRUE	TRUE	TRUE	39.136	43.9419	263.995			35.8493	56.7763		1.17428	12.3988	16.3467		70.1083	404.555	187.452	449.039		98.5751	42.9944	21.1102	34.3716		6.41733	18.6855	11.0521	1.76897	98.8425	43.8125	23.7941	1991.54		217.572	71.183	755.428	41700.6	266633	16514.9	233216	23848.8	185261
GRHW62	GRHW62	Gingivitis	TRUE	54	Female	TRUE	TRUE	TRUE	TRUE	45.596	41.5864	310.21			50.0387	61.1873	3.64426	1.83543	18.2491	22.5602		93.6237	604.667	180.401	1073.32		87.653	42.9255	31.9039	43.7143		7.07766	19.9523	20.2278	1.86121	188.149	45.4869	39.8609	2379.71	16.169	174.624	281.288	191.818	793344	54920.6		421900	46937	7345.34
GER63	GER63	Gingivitis	TRUE	54	Female	TRUE	TRUE	TRUE	TRUE	46.6027	64.6522	319.712			31.9994	74.237	4.44062	1.20264	31.9151	22.4159		87.099	744.374	186.339	765.5		112.898	28.871	15.7214	44.3417		7.64431	22.6506	8.59995	2.50721	177.041	73.8304	21.9706	3030.9	241.827	1915	56.031	837.404	532571	368056		536654	120377	75204.1
GDG64	GDG64	Gingivitis	TRUE	31	Female	TRUE	TRUE	TRUE	TRUE	38.4035	23.7707	278.389			35.1832	48.9001			11.4212	12.2904		77.0834	485.023	112.776	703.351		87.0772	41.3348	26.7534	29.622		5.52251	16.0413		5.76279	81.9848	200.982	20.145	1019.11	12.083	102.695	243.496	223.019	237441	326993		94192.1	9785.35	29641
GDM65	GDM65	Gingivitis	TRUE	34	Male	TRUE	TRUE	TRUE	TRUE	43.4302	33.7951	259.186			34.8092	51.3899		0.909464	11.9101	14.1747		75.3403	566.083	161.804	402.99		95.704	30.7347	24.678	40.992		6.22882	16.482	5.53167	1.80587	70.7264	33.7497	24.5751	2091.25		85.062	73.163	1101.14	25738.5	426107	13349.1	242872	28456.4	103964
GDJ68	GDJ68	Gingivitis	TRUE	23	Male	TRUE	TRUE	TRUE	TRUE	42.7782	24.2018	297.51			26.4668	47.7927		1.08918	13.6199	16.7085		91.0145	322.649	168.506	431.358		82.7564	42.0407	24.429	30.2562		6.60591	17.694	8.29328	1.78742	104.454	123.294		1159.24		74.401	38.07	463.345	2.16876e+06	323590	6111.62	483641	351013	54001.1
GNF69	GNF69	Gingivitis	TRUE	26	Male	TRUE	TRUE	TRUE	TRUE	34.7952	13.9645	226.994			25.1025	40.5829		0.909464		13.5226		46.5192	560.016	104.123	630.387		63.9748	30.0711	23.1842	24.3241		4.62923	12.9557	3.3818	1.47386	48.1618	57.1854		497.835		53.271	107.329	199.067	95098.5	129289		176407	27165.3	376150
GHD72	GHD72	Gingivitis	TRUE	29	Male	TRUE	TRUE	TRUE	FALSE	45.9558	31.2372	244.728			36.2872	68.476	3.33001	0.937846	13.9859	16.8532		70.9805	695.483	177.43	519.676		85.3495	32.9747	28.1652	38.0538		8.02242	16.2617	9.82629	1.73208	93.2272	67.1818	29.9019	1354.78	13.021	69.979	138.398	697.609
GMEK73	GMEK73	Gingivitis	TRUE	34	Female	TRUE	TRUE	TRUE	TRUE	37.2288	14.0518	252.766			24.2238	34.188		1.05135	10.5039	11.0574		71.8527	192.001	157.331	231.862		66.2914	30.9032	21.9397	23.6869		5.47546	16.5922		2.63647	79.1717	47.1605	21.1884	168.94		20.711	216.237	87.2837	5997.4	8323.22	463.583		2590.85	5790.95
GDB75	GDB75	Healthy	TRUE	26	Male	TRUE	TRUE	TRUE	TRUE	42.488	30.5536	252.766			35.1001	55.5343	2.82174	1.16482	16.5455	15.7678		101.446	344.189	192.27	502.875		102.304	35.2476	20.3637	37.7386		6.98328	20.1175	10.4393	2.06419	96.0354	83.7796	23.2733	1005.73		52.275	240.179	936.059	1.06996e+06	306880		1.85041e+06	251360	37107.3
GTZ76	GTZ76	Healthy	TRUE	22	Male	TRUE	TRUE	TRUE	TRUE	51.2426	117.72	310.21			40.3421	79.9847		1.4011	22.4978	21.0447		128.326	3061.67	202.265	683.838		163.156	55.6027	26.0062	115.656		9.25313	21.7696	15.338	2.00883	210.318	146.137	35.4706	6475.89		235.385	218.336	841.814	402999	605923		386945	38172.1	566832
GPD78	GPD78	Healthy	TRUE	28	Female	FALSE	TRUE	TRUE	TRUE																															5.315	201.785	279.846	1723.54	185856	638495		534216	39096.2	228316
GJT79	GJT79	Healthy	TRUE	28	Female	TRUE	TRUE	TRUE	TRUE	37.3758	21.7848	230.223			33.8143	42.8035		0.824302	12.2767	13.1603		63.1266	610.627	131.915	177.564		82.7564	35.7165	21.9397	33.2122		5.56957	14.8292		1.84276	48.1618	37.1071	20.406	984.981		27.005	28.7598	315.715	457247	225364		113437	26007.8	38621.9
GTT80	GTT80	Gingivitis	TRUE	59	Male	TRUE	TRUE	TRUE	FALSE	51.1006	349.616	284.772			42.9538	72.3181		1.42944	20.6787	21.8387		98.4048	1278.93	196.715	2380.3		145.63	39.4418	23.4332	55.997		7.40813	20.8885	7.37305	2.72881	138.039	70.5077	43.7253	7176		688.845	127.303	1115.35
GMK83	GMK83	Gingivitis	TRUE	29	Male	TRUE	TRUE	TRUE	TRUE	39.8671	24.9771	259.186			37.7517	51.3899		0.805375	11.4212	12.0003		77.9549	413.143	154.347	963.43		89.955	32.5871	19.9491	34.477		7.26648	16.6473	3.07454	2.06419	104.454	43.8125	25.6158	1197.41		14.966	289.309	966.508	99094.1	114078		233424	11359.7	571715
GCS86	GCS86	Gingivitis	TRUE	25	Female	TRUE	TRUE	TRUE	TRUE	36.1982	23.9432	247.945			28.9336	55.8103		1.127	9.76962	16.8532		68.3634	351.331	141.647	1223.29		90.8179	37.3502	26.0892	28.9874		6.22882	15.4353	4.61051	1.95347	73.5425	60.5207	24.5751	1030.52		44.853	274.169	233.508	125555	208853	7458.24	280159	76855.2	148425
KPW01	KPW01	Caries	TRUE	54	Female	TRUE	TRUE	FALSE	FALSE	47.105	37.3195	270.398	4.15966	7.13872	28.1525	53.1867	1.80285	1.4011	15.2969	13.8849		68.3634	479.022	175.2	505.039		106.746	40.5868	20.8614	43.2435		7.78607	19.8972	7.67983	2.15646	150.596	364.057	51.4919	2738.99		263.714	130.77
KKM02	KKM02	Caries	TRUE	53	Male	TRUE	TRUE	FALSE	FALSE	50.1056	32.7303	330.771		10.5331	47.4059	73.963	2.3612	3.60496	16.3324	19.3836		120.966	1258.73	209.287	4346.24		148.887	49.5968	24.346	54.4941		7.69156	21.0537	10.7457	2.6734	206.166	112.637	45.0758	2886.29	9.42	193.825	219.425
KNN03	KNN03	Caries	TRUE	22	Male	TRUE	TRUE	TRUE	TRUE	43.792	22.9511	287.96		4.00129	53.5666	47.9311		1.37276	12.2461	16.202		83.1814	328.466	194.123	523.249		90.6741	42.8221	21.8568	29.3576		6.3702	17.6389	12.5835	2.17492	136.642	36.268	40.57	806.519	8.644	163.42	159.681	446.668	66594.6	64105.6	4103.8	53718.5	32064	26326
KMP04	KMP04	Caries	FALSE	31	Male	TRUE	FALSE	TRUE	TRUE	52.3762	313.352	319.712		9.11685	50.8115	78.6174		1.53335	16.0279	21.55		86.2286	975.687	190.047	1460.69		123.603	79.5481	25.1761	47.422		7.03047	19.4566	29.3724	5.83691	203.397	356.44	43.1462	5869.08				683.208	2161.88	528752	61661.2	365757	74589.6	52208.1
KDDF05	KDDF05	Caries	TRUE	20	Male	TRUE	TRUE	TRUE	FALSE	41.4708	77.2478	291.145		7.42098	41.0937	48.6233			11.8795	12.2904		71.4166	599.44	74.6778	1054.79		102.734	41.9376	13.236	36.5296		6.65307	15.3251		2.35951	108.66	36.268	40.1833	1461.34	52.476	286.398	184.141	638.825
KMB06	KMB06	Caries	TRUE	22	Female	TRUE	TRUE	TRUE	TRUE	42.7056	17.9278	327.614		3.15903	38.014	35.3013		0.956766	11.8795	13.5951		75.7761	236.154	172.97	314.891		82.324	39.6899	16.5501	26.2868		5.80492	16.3168	7.67983	1.63985	119.865	32.9098	38.3772	674.586		127.153	334.068	1142.14	48858.1	464114	23411	209111	42093.8	34614.3
KRR07	KRR07	Caries	TRUE	28	Male	TRUE	TRUE	TRUE	TRUE	43.213	20.4435	297.51		2.75833	29.2488	57.3281		1.18373	13.4673	13.4502		57.4492	464.351	182.629	612.209		94.1239	49.8681	18.5395	29.7806		6.93609	16.9778	10.7457	1.82432	125.461	53.0118	46.104	1141.18	27.637	289.102	388.588	501.991	273417	267878	12475.4	235701	32631.7	75139.3
KJS08	KJS08	Caries	FALSE	57	Male	TRUE	TRUE	TRUE	TRUE	51.1006	100.868	307.038		4.92496	45.8762	104.738		1.68442	22.7099	24.0024		126.595	1397.3	229.194	761.97		153.98	47.1836	29.9096	59.6691		9.49013	24.6877	10.7457	2.37797	183.985	161.551	54.0516	6030.04		196.584	126.372	1471.74	839031	519339	25652.4	260483	53909.5	123522
KML09	KML09	Caries	TRUE	51	Male	TRUE	TRUE	TRUE	TRUE	53.083	88.2461	349.664		7.13872	50.7243	143.534		2.10897	19.7377	24.0024		94.0584	1705.85	183	788.681		144.922	42.5073	27.7499	71.5938		9.77467	21.1639	10.7457	3.48637	167.308	102.77	52.0041		95.171		339.403	566.768	529124	365066	24444.4	248797	112096	10372.6
KMH10	KMH10	Caries	TRUE	51	Male	TRUE	TRUE	TRUE	TRUE	36.0507	17.9278	233.451		2.55806	38.5181	47.1003		1.10809	11.8795	14.0298		66.6182	296.738	162.549	501.919		82.0357	29.1262	19.5345	27.2406		6.84173	16.6473	7.06624	1.56607	117.065	37.946	34.63	406.89		23.382	97.752	298.471	71668.9	299900	40449.7	256075	31169.2	64433
KPM11	KPM11	Caries	TRUE	46	Male	TRUE	TRUE	TRUE	TRUE	42.4154	25.1923	294.329		6.69541	28.9438	45.8536		1.48612	14.4434	15.1886	2.90666	80.1331	472.744	176.315	879.575		99.0056	39.4564	21.8568	34.7403		5.89909	17.4185	2.76724	1.84276	136.642	32.9098	49.0566	2245.12	45.677	605.785	84.595	2560.63	764989	616083		398579	122909	133833
KMS12	KMS12	Caries	TRUE	80	Female	TRUE	TRUE	TRUE	TRUE	55.2659	211.793	379.413	12.9347	10.8572	58.9549	94.9753	1.63273	2.06183	19.1911	28.1787		146.049	2400.68	282.647	2324.54		159.63	91.8605	41.3036	94.3014		9.39532	25.1281	26.6322	8.45273	222.761	1680.19	50.4669	7045.42	14.761			1711.86	40226.2	320991		461230	11022.1
KMB13	KMB13	Caries	TRUE	65	Female	TRUE	TRUE	TRUE	FALSE	56.5976	484.994	362.215	6.63833	9.39989	104.438	685.054	3.66842	2.69307	34.3485	27.0275	6.93144	147.776	1329.36	237.283	1862.95		210.921	72.1671	33.4832	80.3615		12.8191	23.4215	15.032	9.60472	208.934	192.17	57.1181		641.466		657.962	1281.29
KHS14	KHS14	Caries	TRUE	74	Male	TRUE	TRUE	TRUE	TRUE	53.083	295.972	352.805	6.86626	9.35945	85.2256	249.461	2.02145	2.24095	27.2455	26.5956	2.92099	110.561	1416.58	289.564	693.256		213.702	50.2001	38.3072	77.1063		20.7934	22.3753	19.3116	3.26458	217.233	184.14	58.139		20.542	600.768	176.644	1336.57	502171	169162		212450	115581	49821.6
KCS15	KCS15	Caries	TRUE	28	Female	FALSE	TRUE	TRUE	TRUE																															81.827	431.469	126.372	455.227	80196.1	108147		149300	23507.8	6596.68
KMF16	KMF16	Caries	TRUE	31	Male	TRUE	TRUE	TRUE	TRUE	41.6163	38.674	286.366		3.68031	31.6399	46.5463		1.64666	14.7483	15.0438		83.1814	312.371	175.944	584.709		88.6603	33.9942	19.4515	41.0444		7.03047	17.9694	3.68903	2.23029	150.596	29.5484	39.0225	759.724	5.697	63.314	130.94	464.779		724690	47087.3	336936	39362.7	9883.69
KMDS17	KMDS17	Caries	TRUE	25	Male	TRUE	TRUE	TRUE	TRUE	36.0507	28.5421	268.798		4.96514	35.6306	52.2194		1.13646	12.3683	14.0298		54.8275	374.001	167.39	458.139		78.5748	39.2037	24.0141	29.2518		5.24026	14.6639	7.06624	1.56607	128.258	53.0118	32.9475	1320.2	9.548	147.863	281.379	480.028	12419.2	170022	23693.6	150117	41116.1	146802
KHB18	KHB18	Caries	TRUE	82	Male	FALSE	FALSE	TRUE	TRUE																																		2571.82	188161	2.29823e+06		653306	52276.4	240297
KKS19	KKS19	Caries	TRUE	22	Female	TRUE	TRUE	TRUE	TRUE	42.488	40.0261	299.099		2.99872	42.6235	46.4078	4.29597	1.7505	17.0021	17.6488		91.4494	317.931	212.979	411.251		91.8244	38.118	27.6669	31.0487		7.59707	20.9436	8.29328	1.93502	178.43	79.6375	37.8609	1107.46		31.465	109.714	913.79	543412	87013.8			16005.4	289332
KRA20	KRA20	Caries	TRUE	25	Female	TRUE	TRUE	TRUE	TRUE	43.0681	27.1696	321.293	21.026	3.35948	50.9423	54.5679	2.02145	1.63722	12.7347	17.5042		79.6975	335.097	193.011	494.265		109.608	43.5711	27.3347	38.2114		7.97514	17.3084	5.83865	1.82432	139.435	2771.55	43.5323	1964.34	61.742	430.3	180.189	794.626	2.01767e+06	2.48619e+06		313969	892436	92982.6
KHS21	KHS21	Caries	TRUE	18	Male	TRUE	TRUE	TRUE	TRUE	56.5976	191.886	333.925		5.36715	155.132	60.3608		1.47667	19.677	20.6838	2.59175	110.128	489.45	240.221	896.107		99.5795	56.3417	37.1424	47.422		15.4968	23.0361	14.7261	2.26721	178.43	109.351	49.1849	1558.8		232.258	243.632	1481.21	385798	2.2425e+06		504959	82515.7	866885
KBD22	KBD22	Caries	TRUE	32	Male	TRUE	TRUE	TRUE	TRUE	53.2242	179.347	308.625		6.37318	43.0497	64.2154		1.80712	19.2518	19.8171	2.99264	117.499	1660.69	257.086	1957.89		142.086	49.8883	35.9778	58.2222		8.11699	23.2563	16.867	2.34105	183.985	63.0201	43.5323	3973.52	9.548	534.494	676.99	1406.08	309933	387586	19846.1	191622	18890	78883.6
KNK23	KNK23	Caries	TRUE	42	Female	TRUE	TRUE	TRUE	TRUE	42.6331	37.8277	265.597		2.59811	29.1064	45.4379		1.30661	13.3452	14.7541		84.4875	271.989	203.744	501.516		84.6293	39.2426	20.5296	31.6823		6.55876	20.3378	5.83865	1.75052	117.065	56.3511	40.3122	753.69		33.754	248.261	2932.78	2.41672e+06			2.20249e+06	2.86449e+06	479083
KBNB24	KBNB24	Caries	FALSE	25	Male	FALSE	FALSE	TRUE	TRUE																																		2541.29	330982	269606	53904.6	553422	90833.7	150893
KAN25	KAN25	Caries	TRUE	22	Female	TRUE	TRUE	TRUE	TRUE	40.0131	60.6791	305.452	6.55286		33.0601	47.6542		1.22154	12.979	14.1747		70.5444	476.408	160.313	538.169		103.881	36.6329	31.8208	34.4243		7.59707	17.9694	2.76724	2.45182	125.461	1285.78	46.6179	2139.33	13.412	193.213	223.357	1249.5	3.34558e+06	429857		868020	81961.6
KDC26	KDC26	Caries	TRUE	29	Male	TRUE	TRUE	TRUE	TRUE	41.8344	23.8139	333.925			43.4978	39.0551	3.49926	1.13646	12.4905	13.4502		81.0041	247.582	166.273	377.828		74.5329	45.5112	22.5205	28.7228		6.84173	17.9694	10.7457	1.78742	139.435	56.3511	35.2766	445.47		86.057	124.185	747.774	34473.5	164532		226311	34057.5	216263
KNS27	KNS27	Caries	TRUE	26	Male	TRUE	TRUE	TRUE	FALSE	52.3054	29.6555	316.547		3.51987	39.9089	57.6039		1.24045	14.3824	16.3467		81.0041	486.326	191.529	985.95		104.454	44.4308	17.4618	40.5202		8.92151	19.3464	5.22465	2.58107	145.017	49.6694	45.2043	1566.39		104.698	286.252	961.407
KIF28	KIF28	Caries	TRUE	17	Male	TRUE	TRUE	TRUE	FALSE	52.3054	323.933	355.944	8.00588	4.96514	91.2783	91.3042	4.1995	1.93921	20.891	20.4671	8.71654	169.758	815.923	295.018	1370.72		151.717	69.3109	32.9844	55.0125		9.53755	29.2009	15.6438	2.34105	195.084	1258.11	45.4614	5158.98		412.547	403.712	2573.92
KME29	KME29	Caries	FALSE	70	Female	FALSE	FALSE	TRUE	FALSE																																		2898.03
KAF30	KAF30	Caries	TRUE	37	Female	TRUE	TRUE	TRUE	TRUE	46.3872	20.5301	260.79		4.68388	31.8247	44.6062		1.42944	10.8403	14.0298		68.7997	270.293	161.804	410.284		98.7186	39.2426	29.1619	24.271		5.71077	17.5287	2.45991	1.34479	117.065	29.5484	38.6354	936.26	13.918	202.745	91.732	477.098	5184.68	72328.6	19557.8	55743.4	18165	32221
KMD31	KMD31	Caries	TRUE	25	Male	TRUE	TRUE	TRUE	TRUE	42.9232	45.4942	279.986		2.99872	46.1773	45.715	2.19137	1.48612	14.8092	13.8125		71.8527	397.826	218.143	423.721		112.469	35.5202	33.4001	31.4711		6.74739	19.6218	3.99622	2.13801	153.384	71.3387	46.8747	2231.51		247.694	105.93	1353.06	844880	963402	13496.3	226339	351920	847845
KBS32	KBS32	Caries	TRUE	34	Male	FALSE	TRUE	TRUE	TRUE																																93.41	111.859	935.669	74248.5	286460	13629.7	84937.1	47208.9	74223.7
KLB33	KLB33	Caries	TRUE	45	Female	TRUE	TRUE	TRUE	TRUE	47.0333	29.8267	279.986			41.3058	46.8233		1.33496	14.0774	17.3596		79.6975	317.376	207.07	254.856		98.7186	40.1964	21.5249	27.2406		7.12486	20.1726	5.22465	1.99037	133.848	36.268	40.4411	1741.6		49.958	122.675	817.58	35440.8	97641.7	9209.85	115160	25809.6	224285
KHD34	KHD34	Caries	TRUE	57	Female	TRUE	FALSE	TRUE	TRUE	65.9942	361.503	344.949	17.892	15.328	136.672	171.333		5.44973	20.0413	43.937	3.58122	261.29	3779.68	220.724	3831.7		238.365	69.7052	34.3146	161.656		21.6163	32.942	32.1097	12.8052	222.761	2305.05	71.4822					1614.18		2.20934e+06	11814	3.7288e+06	60838.1	21374.8
KNE35	KNE35	Caries	FALSE	49	Male	FALSE	FALSE	TRUE	TRUE																																		2004.38	1.67264e+06	1.58673e+06	144620	2.02729e+06	80164.2	2.12658e+06
KPH36	KPH36	Caries	TRUE	59	Female	TRUE	TRUE	TRUE	FALSE	40.451	25.9667	270.398		2.47798	30.6767	38.0824		0.956766	11.2683	14.3196		75.7761	456.984	158.822	412.646		103.308	37.944	24.0971	35.5826		7.92787	17.6389		1.67674	195.084	184.14	38.8934	1968.65	8.081	108.03	280.653	572.135
KKW37	KKW37	Caries	FALSE	66	Female	TRUE	TRUE	TRUE	FALSE	43.792	20.7033	286.366		3.96116	47.5571	53.7392	2.02145	1.69386	15.175	17.5042		99.7082	803.112	203.374	1758.96		99.2926	48.183	21.0273	42.6156		7.59707	17.694	11.9711	1.82432	147.807	89.5702	41.9874	1059.65	10.83	355.967	253.846	423.982
KNM38	KNM38	Caries	TRUE	22	Male	TRUE	TRUE	TRUE	TRUE	50.8166	112.199	273.596		3.80066	33.1013	103.52	2.19137	1.63722	17.9754	17.3596		101.88	813.183	210.395	463.968		132.714	44.8566	25.3421	40.6251		10.5342	19.9523	10.1328	2.618	172.871	53.0118	46.104	5746.6	33.227	627.476	91.569	2051.26	273054	572611	130669	676984	285204	446936
KxTV01	KxTV01	Caries	FALSE	55	Female	TRUE	TRUE	TRUE	TRUE	52.5177	625.224	352.805		6.45372	87.0668	413.947	5.01859	2.20325	24.042	20.2505	4.12836	109.694	763.334	242.424	364.14		176.527	41.6826	37.4752	55.2198		11.2472	24.1372	13.1959	2.30413	172.871	102.77	54.563		75.529	1407.48	9.288	1802.23	3.53687e+06	1.54668e+06	93351.3	648738	300405	1.23302e+06
KxMZ02	KxMZ02	Caries	TRUE	39	Male	TRUE	TRUE	TRUE	TRUE	49.9632	56.726	349.664		6.57455	50.5719	68.3387		1.44834	24.2236	22.993		140.002	653.174	201.155	1464.93		125.598	59.3184	30.6574	50.3388		9.67981	24.1372	7.67983	1.93502	206.166	59.6872	50.2106	3057.86	45.972	516.626	167.629	755.245	269485	173668	38299.5	200002	34027.3	124113
KxPW03	KxPW03	Caries	TRUE	55	Male	TRUE	TRUE	TRUE	TRUE	43.0681	50.9231	330.771		3.43967	31.2911	64.2154		1.51446	14.4434	18.155		87.099	464.351	213.717	1042.4		109.036	40.6942	20.8614	37.1605		6.65307	21.3291	6.45252	2.21184	153.384	63.0201	47.3884	2100.53	63.814	986.222	93.357	1250.71	3.78966e+06	1.17857e+06	86379.7	400110	93158.5	122227
KxBW04	KxBW04	Caries	FALSE	37	Male	TRUE	TRUE	TRUE	TRUE	51.9515	144.755	387.208		6.89688	50.4195	86.2646		1.22154	16.0279	22.4159		97.9703	773.572	160.313	1281.65		144.922	68.927	17.7934	58.9459		8.63742	18.9609	3.99622	2.80269	211.702	63.0201	54.1794	4833.15	14.761	144.667	558.82	805.877	3272.05	41504.7	7777.72	71293.4		2251.94
KxFK05	KxFK05	Perio	TRUE	44	Female	TRUE	TRUE	TRUE	TRUE	44.5146	49.09	314.963		6.77599	73.388	62.8394		1.86374	15.4797	18.9501		78.8262	571.379	182.258	494.265		107.891	62.6288	26.3383	33.5812		7.03047	19.732	8.29328	2.56261	153.384	82.9516	39.9254	2922.12	27.944	689.684	231.128	340.213		25000	0	25000	252025000
KxOS06	KxOS06	Caries	TRUE	36	Male	TRUE	TRUE	TRUE	TRUE	46.1716	55.0726	286.366		4.96514	37.909	65.5906		1.826	15.5406	19.7449		95.7973	299.536	213.717	349.646		103.881	45.3425	24.1801	37.3707		8.25888	23.4765		1.86121	133.848	31.2295	45.2043	1139.91	6.767	166.979	47.024	1696.11	639168	1.80248e+06	39487.3	257984	28419.7	444779
KxSD07	KxSD07	Caries	TRUE	40	Female	TRUE	TRUE	TRUE	TRUE	43.5026	56.3956	310.21		3.31938	53.3473	51.8047		1.54279	14.2604	20.106		90.5795	619.788	196.715	632.055		110.467	39.1746	15.3899	41.0444		6.74739	18.5202	7.37305	2.26721	145.017	53.0118	43.2749	2644.38	13.412	366.888	59.862	554.189	2.85444e+06	1.6081e+06	1.43325e+06	1.22775e+06	168668
KxPJ08	KxPJ08	Caries	TRUE	34	Male	TRUE	TRUE	TRUE	TRUE	45.0197	52.0873	302.277		2.47798	57.668	42.6647		1.54279	12.2461	14.6093		80.1331	305.124	185.597	606.617		96.422	39.5537	26.5044	32.9485		7.8806	20.503	3.3818	2.08264	139.435	36.268	43.7897	2253.76	7.163	266.355	35.05	2189.76	3.34027e+06	1.35159e+06	233781	808985	804479	504602
KxEL09	KxEL09	Caries	TRUE	58	Female	TRUE	TRUE	TRUE	TRUE	45.8839	44.8234	300.688	4.90041	8.83393	84.4114	73.8259		1.75994	17.1846	19.3836		93.1888	709.586	238.752	634.751		143.788	55.0681	32.1532	60.0822		7.31369	21.4943	12.5835	2.71034	167.308	410.872	50.3388	5586.72	16.024	606.242	169.089	2573.98	36806.2	781661		145804	9951.63	212116
KxAY10	KxAY10	Caries	FALSE	31	Male	TRUE	TRUE	TRUE	TRUE	44.4424	42.3864	241.509		3.0388	41.2846	50.6986	5.54749	1.92035	25.8563	20.2505		130.49	305.124	185.597	852.25		85.4935	37.4805	40.3046	35.6879		8.44812	27.2198	5.83865	2.23029	139.435	29.5484	42.245	741.307		65.164	166.537	1299.58	116395	200402		342101	48665.7	541185
KxDS11	KxDS11	Caries	TRUE	38	Male	FALSE	TRUE	TRUE	TRUE																															7.339	701.539	265.268	2975.7	116976	975702		324538	80643.3	352126
KxMLS12	KxMLS12	Caries	TRUE	43	Male	FALSE	TRUE	TRUE	TRUE																																209.88	43.442	2433.47			324846	1.15924e+06	627111
KxDT13	KxDT13	Caries	TRUE	27	Male	FALSE	FALSE	TRUE	TRUE																																		1837.54	192954	928145	39589.1	754278	21892.8	422615
KxPR14	KxPR14	Caries	FALSE	18	Male	TRUE	TRUE	TRUE	TRUE	44.0812	53.9131	295.919			37.2383	56.9142		1.58056	11.7573	14.6093		77.9549	459.091	176.315	563.951		95.2731	37.7894	21.442	32.9485		6.84173	16.5371	4.91759	2.06419	128.258	49.6694	47.3884	2205.38	36.232	197.198	223.357	336.672	90506.6	888670		1.77683e+06	106016	34308.3
KxMB15	KxMB15	Caries	FALSE	35	Male	TRUE	FALSE	TRUE	TRUE	46.9616	32.5598	284.772		6.09134	38.8337	53.1867	2.3612	1.80712	21.0124	22.2716		99.2738	325.697	254.523	702.018		110.753	43.5514	24.1801	34.8456		6.84173	22.7057	6.7594	2.00883	128.258	36.268	46.6179	1529.06				861.673	113766	190828		118961	38932.3
KxZJ16	KxZJ16	Caries	TRUE	25	Male	FALSE	FALSE	TRUE	TRUE																																		1507.11	2.4916e+06			230486	51411.9
KxED18	KxED18	Caries	FALSE	32	Male	TRUE	TRUE	TRUE	TRUE	50.3901	67.7909	343.376	9.17398	5.60846	55.2817	140.736		1.31606	18.8265	19.3836		124.43	672.121	158.822	437.059		151.151	44.7278	24.761	47.8391		14.1563	17.3635	4.61051	3.78218	178.43	87.9167	46.8747	8592.61	30.566	481.425	283.824	440.954	65208.7	649269	49881.7	867845	502134	12708.1
KxBK20	KxBK20	Caries	TRUE	37	Male	TRUE	TRUE	TRUE	TRUE	55.4063	164.44	380.973	5.64117	7.9051	231.973	83.3996		6.35456	19.0696	40.1528		90.5795	1927.37	198.935	1241.16		175.684	57.0461	33.5663	75.8834		7.78607	22.7057	23.5844	3.11675	206.166	718.062	59.1593		259.699	792.524	344.856	1021.07	1.35684e+06	1.44873e+06		391721	61018.7	206217
KxTJ21	KxTJ21	Caries	FALSE	27	Female	TRUE	TRUE	TRUE	TRUE	39.721	18.1885	275.195		5.28673	56.7826	40.9994		0.843229	10.1674	12.1454		57.8861	425.173	115.783	495.071		78.5748	38.6506	18.2079	32.1045		6.55876	16.3719		2.93199	111.462	135.551	40.57	750.952	68.771	326.255	186.463	307.84	393650	720313	35323	326672	88000.7	28561.1
KxTC22	KxTC22	Caries	TRUE	39	Male	TRUE	TRUE	TRUE	TRUE	46.2435	220.154	322.874	7.74946	6.37318	62.8827	70.1234		1.44834	15.4797	22.1273	5.3144	75.7761	1222.44	135.66	887.25		127.307	52.4603	23.5162	50.6509		7.92787	20.4479	7.67983	2.63647	167.308	1378.7	46.4894	5415.03	215.479		296.945	1691.7	1.0166e+06	1.05567e+06	109455	1.87096e+06	54427.6	220583
KxOD23	KxOD23	Caries	TRUE	36	Male	FALSE	FALSE	TRUE	TRUE																																		1036.7	3.07883e+06	651314	71563.8	726264	203808	29592
KxCADS24	KxCADS24	Caries	TRUE	18	Male	TRUE	TRUE	TRUE	TRUE	53.3654	53.7473	355.944	11.6526	7.86475	148.821	119.175		2.72131	17.0021	49.7764		140.002	1073.96	222.935	622.834		221.202	63.8251	29.245	54.4941		15.2093	22.2652	15.032	6.85655	294.264	310.35	52.5162		87.753	1072.36	294.388	613.784	382275	143718				18684.3
KLPJ39	KLPJ39	Caries	TRUE	25	Female	TRUE	TRUE	TRUE	TRUE	41.689	34.9434	251.16		2.59811	35.7972	49.8686		1.24045	10.4121	13.5226		67.9272	446.424	159.568	676.879		73.9552	29.5073	27.9991	35.7931		5.89909	16.5922	2.15254	1.60296	105.856	66.3499	42.3738	553.351		45.995	59.788	1019.76	334152	355794	13532.8	196138	26626.3	348144
KKB40	KKB40	Caries	TRUE	34	Female	TRUE	TRUE	TRUE	TRUE	40.0131	36.9805	260.79		2.23777	69.6058	39.0551		1.33496	13.4673	12.8704		79.6975	378.892	151.361	408.885		83.765	34.0702	25.0931	31.4711		5.56957	18.1897	5.22465	1.6214	128.258	26.1837	39.9254	928.588	43.883	312.89	24.458	1591.67	120807	522791	34662.6	357507	67859.9	126433
KKK41	KKK41	Caries	TRUE	29	Female	TRUE	TRUE	TRUE	TRUE	45.668	26.3965	327.614		2.31783	30.4314	52.7721	3.45091	1.34441	12.2461	14.9714		87.9693	404.286	186.71	707.013		89.5235	40.7919	26.5044	30.4148		6.74739	20.6682	3.99622	1.78742	150.596	73	42.5025	1112.28	9.401	280.458	132.304	1183		144711			50091.2	1.53686e+06
KZH42	KZH42	Caries	TRUE	30	Female	TRUE	TRUE	TRUE	TRUE	38.9164	41.2072	281.582		3.72042	49.7236	39.333	4.48883	1.56168	12.6126	13.8849		83.6168	306.24	204.483	469.573		92.1119	36.7098	21.7738	29.3576		7.12486	20.9987	8.29328	1.97192	133.848	32.9098	39.1515	1218.41		225.931	34.811	1463.35		343038	51506.2	1.20039e+06	27217.8	948627
KDS43	KDS43	Caries	TRUE	32	Female	TRUE	TRUE	TRUE	TRUE	38.9896	32.3893	283.177		3.84078	43.1777	47.3773	2.5067	1.28771	14.4434	13.0153		89.7095	370.19	188.564	437.58		100.44	42.6843	23.6821	36.3192		6.74739	20.0624	8.29328	2.00883	136.642	46.3238	46.104	1731.79	16.326	164.638	87.374	1285.37	58248.8	172938		151238	27977.6	90469.5
KDG44	KDG44	Caries	TRUE	35	Male	TRUE	TRUE	TRUE	TRUE	55.3361	260.707	387.208	10.3706	10.5331	68.3357	100.268	1.63273	2.99416	25.1914	25.5875		133.95	6489.26	288.836	1861.24		220.092	75.5171	44.6348	214.067		12.0564	23.8069	25.4135	19.4438	299.737	1262.39	63.8704		315.084	1070.22	1120.45	1142.58	133627	516159		1.23287e+06	27205.4	315498
KSDR45	KSDR45	Caries	TRUE	30	Female	TRUE	TRUE	TRUE	TRUE	41.3253	18.2753	287.96			34.0938	44.6062		1.25935	11.2683	14.0298		68.7997	201.004	163.666	402.175		80.8824	32.8186	20.6955	29.5691		5.52251	16.5371	2.15254	1.60296	119.865	42.9751	35.7938	552.186		50.089	48.016	792.172	1.13576e+06	576298			25283.8	112335
KLK46	KLK46	Caries	TRUE	29	Male	TRUE	TRUE	TRUE	TRUE	50.6034	94.3889	333.925		6.7357	40.7124	131.118	3.18487	1.39165	19.0696	20.9726		90.5795	736.136	222.566	827.605		125.313	54.0212	31.6545	41.3588		6.84173	21.6044	18.7007	2.69187	189.536	53.0118	46.3609	7174.84	108.03	1242.65	208.921	351.666	33289.9	98964.3	49117.3	63288	45877.4	63809.5
KOA47	KOA47	Caries	TRUE	27	Female	TRUE	TRUE	FALSE	FALSE	39.721	33.0712	225.378		3.43967	31.8042	52.3576	4.53702	1.62778	14.5654	15.6954		74.0326	345.014	191.529	504.938		92.9743	36.1622	21.9397	30.3091		6.74739	19.7871	6.1456	1.60296	122.663	89.5702	42.5025	946.525	20.565	145.07	109.709
PxNK14	PxNK14	Caries	TRUE	20	Male	FALSE	TRUE	TRUE	TRUE																																107.195	126.597	1362.68	456316	98426.1	16574.2	123207	13721	569201
GBE13	RBE01	Healthy	TRUE	18	Female	TRUE	TRUE	TRUE	TRUE	41.18	51.96	283.18	3.89		30.81	56.91	3.28	1.39	14.11	15.62	2.19	74.47	459.35	183	347.21		98	35.07	24.93	44.03		7.88	19.9	16.56	2.93	115.66	118.38	27.44	3277.22		184.438	168.242		1.42644e+06	283384			213141	335090
GBE13	RBE16	Healthy	TRUE	18	Female	TRUE	TRUE	TRUE	TRUE	42.05	61.13	279.99	3.89		25.9	54.71	3.96	1.5	17.03	18.44	2.19	87.53	338.68	208.55	217.81		103.74	34.18	23.02	38.16		6.94	19.24	7.99	1.88	84.8	133.1	24.05	2339.26		106.512	36.341		2.23245e+06	328014	40863.8	368623	56786	314742
GBE13	RBE31	Healthy	TRUE	18	Female	TRUE	TRUE	TRUE	TRUE	45.67	89.39	303.86	3.89		34.39	49.18		1.33	14.96	17.94	2.19	79.7	591.2	170.74	526.82		126.03	31.92	25.43	33.21		7.5	16.92	10.13	2.3	98.84	95.35	24.05	2846.96		233.271	23.203		1.22973e+06			149900	34504.4	150715
GCG15	RCG10	Healthy	TRUE	21	Female	TRUE	TRUE	TRUE	TRUE	48.39	52.21	297.51	6.65		39.37	62.98	4.3	1.47	17.58	19.67	2.19	91.45	826.62	205.59	2849.39		118.61	49.54	29.83	38.05		9.06	17.25	14.73	2.17	140.83	497.31	37.41	2329.23		275.131	487.049		117069	58119.5		2.74565e+06	217850	247091
GCG15	RCG25	Healthy	TRUE	21	Female	TRUE	TRUE	TRUE	TRUE	46.39	162.63	307.04	4.72		49.21	72.59		1.38	17.82	22.7	2.19	80.13	1845.15	202.63	3596.53		135.13	50.22	29.24	70.42		9.49	18.35	22.06	2.51	168.7	438.48	32.36	3799.62	9.006	491.781	177.462		50877.8	44262.5			266605	238171
GCG15	RCG40	Healthy	TRUE	21	Female	TRUE	TRUE	TRUE	TRUE	48.97	116.96	322.87	3.89		50.04	62.43		1.67	15.94	16.64	2.19	78.39	822.08	182.63	3831.43		111.18	56.56	30.49	47.68		8.64	22.32	14.42	2.82	143.62	469.51	33.79	3457.17	12.522	764.029	426.769		26850.6	34752.7		166385	21523.7	164411
GDD21	RDD03	Healthy	TRUE	25	Male	TRUE	TRUE	TRUE	TRUE	34.2	13.09	259.19	3.89		18.05	36.41		0.7		14.03	2.19	69.24	269.44	123.29	457.47		66.87	30.51	17.63	27.08		5.9	15.16		1.47	42.51	40.46		272.34	26.444	702.976	38.047	782.745	162335	886305	84938.8	1.83109e+06	600142	173960
GDD21	RDD18	Healthy	TRUE	25	Male	TRUE	TRUE	TRUE	TRUE	42.78	16.75	238.29	3.89		33.15	39.47		1.15	13.01	14.46	2.19	67.49	586.7	155.47	604.67		90.82	38.06	15.8	35.21		6.51	19.79	7.68	1.92	76.36	248.64	26.66	674.76	20.685	725.184	139.866	957.174	271280	1.27893e+06	165784	1.10399e+06	255993	622978
GDD21	RDD33	Healthy	TRUE	25	Male	TRUE	TRUE	TRUE	TRUE	38.55	18.06	249.55	3.89		59.86	51.67		0.77	10.57	16.64	2.19	67.49	655.37	149.87	571.78		83.04	38.53	20.45	33.21		6.61	16.92		2.86	76.36	189.76	21.97	734.06	12.179	378.717	90.651	672.256	89039.6	552964	78317.3	3.11285e+06	307480	210822
GJH23	RJH08	Healthy	TRUE	22	Male	TRUE	TRUE	TRUE	TRUE	48.82	124.21	360.65	3.95		47.57	89.26	6.99	2.33	39.35	29.69	2.19	156.84	681.06	212.98	941.96		127.73	33.38	30.57	66.01		12.39	26.72	10.44	2.73	154.78	200.98	38.31	4357.06		285.042	21.717		2.21654e+06	357086		526123	130375	71273.9
GJH23	RJH23	Healthy	TRUE	22	Male	TRUE	TRUE	TRUE	TRUE	49.39	49.8	295.92	3.89		35.93	56.09	5.86	1.65	20.56	24.29	2.19	125.73	505.79	245.36	427.15		123.75	33.03	31.32	38.47		9.06	22.82	7.99	2.21	124.06	106.88	35.47	2706.87		107.195	53.944			1.46623e+06			1.72808e+06	322357
GJH23	RJH38	Healthy	TRUE	22	Male	TRUE	TRUE	TRUE	TRUE	35.16	20.92	326.03	3.89		41.51	61.74		0.77	15.08	16.06	2.19	130.92	455.67	132.66	451.72		91.39	36.87	16.8	32.58		7.74	17.86		1.66	84.8	106.88	27.95	1201.95	8.612	172.387	92.894	1038.14	292842	159891		175810	206125	15879.7
GLG22	RLG04	Healthy	TRUE	23	Male	TRUE	TRUE	TRUE	TRUE	43.79	29.87	259.19	3.89		38.95	44.47		0.92	12.89	18.66	2.19	83.18	279.04	187.82	669.86		103.16	36.81	26.84	30.89		7.55	18.69	7.37	2.08	110.06	53.85	28.21	858.66		146.461	314.243		782899	511504		409833	62755.2	917388
GLG22	RLG19	Healthy	TRUE	23	Male	TRUE	TRUE	TRUE	TRUE	39.72	19.19	295.92	3.89		21.69	41.42		0.81	11.97	14.46	2.19	77.08	293.66	121.04	437.94		89.96	39.54	28.66	32.37		5.57	15.44	2.77	1.68	87.61	57.19	25.23	883.81		71.153	32.685		380550				79837.4	542154
GLG22	RLG34	Healthy	TRUE	23	Male	TRUE	TRUE	TRUE	TRUE	40.6	58.75	272	3.89		27.19	49.59		1.01	12.89	15.7	2.19	82.75	379.71	146.88	571.78		96.57	35.21	21.86	37.11		6.23	17.03	3.07	2.1	87.61	57.19	25.62	1233.64		103.44	74.255		1.87659e+06	1.81178e+06	58710.1	1.60546e+06	204976	957569
KMB06	RMB02	Healthy	TRUE	22	Female	TRUE	TRUE	TRUE	TRUE	42.34	35.11	316.55	3.89	3.04	34.38	52.63		1.18	11.51	19.02	2.19	76.65	321.26	152.85	415.54		90.96	43.2	16.14	31.89		7.88	18.96	7.07	2.01	164.53	36.27	40.44	982.77	5.809	468.935	500.822	1818.83	15425.3	113388		49866.1	15661.4	11920.1
KMB06	RMB17	Healthy	TRUE	22	Female	TRUE	TRUE	TRUE	TRUE	46.39	23.9	255.98	3.89	3.68	39.28	49.59		1.33	12.92	16.35	2.19	93.19	382.69	212.24	318.93		96.71	37.56	25.92	37.27		6.37	20.89	5.84	1.68	139.43	32.91	44.05	923.68		40.519	84.27	2074.94	30761.9	122552	55637	94327.7	17976.4	31247.1
KMB06	RMB32	Healthy	TRUE	22	Female	TRUE	TRUE	TRUE	TRUE	46.39	17.93	311.8	3.89	4.4	30.41	59.95		1.27	12.19	15.48	2.19	79.7	226.98	200.42	220.36		100.44	45	34.15	28.09		7.69	20.06	2.77	1.82	145.02	26.18	50.6	581.67		33.637	216.664	1415.61	28664.3	130971	11948.8	84330.2	15678.3	6529.85
KxSD07	RSD07	Caries	TRUE	40	Female	TRUE	TRUE	TRUE	TRUE	44.51	41.8	254.37	3.89		46.44	37.39		1.18	14.44	13.88	2.19	81	592.45	182.63	572.76		96.13	34.99	18.87	37.79		7.27	19.4	7.37	2.27	139.43	125.75	43.92	1659.77	54.549	576.987	75.466	1320.29	95670.9	143609	34940.8	1.07376e+06	26412.3	100937
KxSD07	RSD22	Caries	TRUE	40	Female	TRUE	TRUE	TRUE	TRUE	47.39	97.6	377.85	3.89	6.9	41.28	60.09		1.75	16.58	19.24	2.19	89.71	676.96	239.49	744.21		117.9	43.71	27.58	52.11		8.4	21.16	11.97	2.21	161.74	380.75	50.21	4955.57	11.325	312.499	28.939	1642.26	140770	221829	39736	413436	32327	243453
KxSD07	RSD37	Caries	TRUE	40	Female	TRUE	TRUE	FALSE	TRUE	48.25	402.74	305.45	5.07	11.42	41.35	75.74		2.09	18.22	22.85	2.42	106.66	1025.54	212.24	1890.46		145.77	55.94	24.35	52.73		6.28	19.02	19.92	2.12	183.99	764.82	51.49		15.224	744.457	94.448		255198	248623	92537.3	532947	81446.5	257295
KMP04	RMP05	Caries	TRUE	31	Male	TRUE	TRUE	TRUE	TRUE	47.75	121.31	260.79	3.89	5.13	61	86.13	3.89	1.43	17.31	19.96	2.19	105.35	989.31	211.13	1430.27		106.17	50.18	26.34	49.51		7.41	18.52	14.11	3.41	172.87	325.79	46.1	3015.93	15.861	624.44	289.071	827.929	11263.3	275715	133622	328991	33532.8	36774.8
KMP04	RMP20	Caries	TRUE	31	Male	TRUE	TRUE	TRUE	TRUE	45.67	209.02	333.93	3.89	5.57	57.71	74.65	1.92	1.52	14.44	22.13	2.19	91.45	810.44	217.77	1064.71		118.18	49.1	34.81	51.69		7.69	19.62	11.97	2.53	183.99	63.02	43.27	3029.54	11.951	921.53	207.472	941.516	27522.9	595357	140969	510668	75137.9	32584.2
KMP04	RMP35	Caries	TRUE	31	Male	TRUE	TRUE	TRUE	TRUE	45.74	167.83	327.61	3.89	4.56	52.93	55.67		1.33	14.93	20.11	2.19	82.75	675.99	217.41	854.01		122.75	55.13	27.83	42.72		7.03	18.63	10.75	2.34	167.31	46.32	43.53	3908.81		299.664	83.753	1721.7	7334.49	190701	109648	185230	32659.7	152705
KxFK05	RFK06	Healthy	TRUE	44	Female	TRUE	TRUE	TRUE	TRUE	40.82	38.5	305.45	3.89	2.48	52.47	50.42		1.28	14.32	16.27	2.19	86.23	525.11	190.05	444.23		113.9	54.86	27	40.21		8.26	21.05	9.52	2.29	139.43	56.35	42.5	1896.63	8.612	345.77	148.802	1010.17	455177	500846	51897.7	606483	247243	204246
KxFK05	RFK21	Healthy	TRUE	44	Female	TRUE	TRUE	TRUE	TRUE	50.11	43.65	308.62	3.89	2.84	41.9	56.5		1.45	16.21	18.37	2.19	91.45	627.19	191.53	470.69		106.46	48.36	25.18	42.82		7.74	20.39	8.91	1.9	167.31	53.01	44.69	1966.11	10.531	282.366	126.597	1861.43	1.17959e+06	829973			1.13136e+06	241836
KxFK05	RFK36	Healthy	TRUE	44	Female	TRUE	TRUE	TRUE	TRUE	51.38	36.81	352.81	3.89	6.33	45.7	66.55		1.71	15.91	18.81	2.19	84.49	638.01	230.67	960.67		130.72	60.41	32.82	46.27		8.35	20.56	16.87	2.75	178.43	155.07	50.6	2505.52	6.984	203.054	151.38	1679.2	646626	688740			236128	227072
KRR07	RRR15	Healthy	TRUE	28	Male	TRUE	TRUE	FALSE	TRUE	58.83	237.81	337.08	5.27	11.42	93.63	114.19		3.67	34.77	30.34	6.73	240.86	2057.03	296.47	1547.01		222.87	80.24	42.14	92.39		10.34	31.02	20.53	3.32	302.47	398.86	67.81		11.439	1520.69	654.938		133681	104710	18586.2		8566.95	89370.4
KRR07	RRR30	Healthy	TRUE	28	Male	TRUE	TRUE	TRUE	TRUE	44.51	23.12	321.29	3.89	3.36	29.76	50.98		1.33	15.6	15.33	2.19	73.16	553.17	209.29	480.43		107.89	40.99	30.49	39.89		6.84	17.25	11.66	1.75	142.23	156.69	38.64	1797.8	19.2	93.222	97.385	1428.48	258763	241841	28939.7	277552	20175.1	118829
KRR07	RRR45	Gingivitis	TRUE	28	Male	TRUE	TRUE	FALSE	TRUE	47.39	37.66	287.96	3.89	4.76	33.08	59.26	2.14	1.3	14.26	16.06	2.19	71.42	511.21	175.94	838.78		118.75	45.28	21.86	33.58		5.99	18.24	9.83	2.08	156.17	79.64	43.66	3218.23	11.894	245.099	79.095		210996	264365	14499.8	231553	29191.8	144179
[truncated: 32 more columns]
